# Supplementary material for: The Propensity of the Human Liver to Form Large Lipid Droplets Is Associated with PNPLA3 Polymorphism, Reduced INSIG1 and NPC1L1 Expression and Increased Fibrogenetic Capacity
Source: Int J Mol Sci. 2021 Jun 5;22(11):6100. doi: 10.3390/ijms22116100 (PMC8200978; doi:10.3390/ijms22116100)
Supplement: Supplementary file 1 [file ijms-22-06100-s001.zip]

Archive with 1 entries (1 files):
- ijms-1214263-supplementary.pdf
